# Supplementary material for: Intensive Care Management and Outcomes of Neuroleptic Malignant Syndrome: A Single-Center Retrospective Study
Source: Medicina (Kaunas). 2026 Feb 14;62(2):378. doi: 10.3390/medicina62020378 (PMC12942336; doi:10.3390/medicina62020378)
Supplement: Supplementary file 1 [file medicina-62-00378-s001.zip]

Archive with 1 entries (1 files):
- medicina-4146179-supplementary.pdf
